# Supplementary material for: eIf3a mediates malignant biological behaviors in colorectal cancer through the PI3K/AKT signaling pathway
Source: Cancer Biol Ther. 2024 May 23;25(1):2355703. doi: 10.1080/15384047.2024.2355703 (PMC11123456; doi:10.1080/15384047.2024.2355703)
Supplement: Supplemental Material [file KCBT_A_2355703_SM5807.zip]

Archive with 7 entries (7 files):
- supplementary_files/supplementary figure 1.tif
- supplementary_files/supplementary figure 2.tif
- supplementary_files/supplementary figure 3.tif
- supplementary_files/supplementary figure 4.tif
- supplementary_files/supplementary figure 5.tif
- supplementary_files/supplementary figure 6.tif
- supplementary_files/Supplementary Figures legends.docx
